# Supplementary material for: Visual Loop-Mediated Isothermal Amplification (LAMP) Assay for Rapid On-Site Detection of Escherichia coli O157: H7 in Milk Products
Source: Foods. 2024 Jul 5;13(13):2143. doi: 10.3390/foods13132143 (PMC11241362; doi:10.3390/foods13132143)
Supplement: Supplementary file 1 [file foods-13-02143-s001.zip]

Archive with 1 entries (1 files):
- foods-3031562-supplementary.pdf
